# Supplementary material for: Effect of Liver Fibrosis on Oral and Gut Microbiota in the Japanese General Population Determined by Evaluating the FibroScan–Aspartate Aminotransferase Score
Source: Int J Mol Sci. 2023 Aug 30;24(17):13470. doi: 10.3390/ijms241713470 (PMC10487682; doi:10.3390/ijms241713470)
Supplement: Supplementary file 1 [file ijms-24-13470-s001.zip]

Archive with 1 entries (1 files):
- ijms-2551226-supplementary.pdf
